# Supplementary material for: Extending Integration: Interventions Supporting Communication and Collaboration Between Patients with Neurological Diseases, Their Informal Caregivers and Healthcare Staff – a Scoping Review
Source: Int J Integr Care. 2025 Jan 28;25(1):5. doi: 10.5334/ijic.8577 (PMC11784509; doi:10.5334/ijic.8577)
Supplement: Supplementary File 2. — Data extraction sheet. [file ijic-25-1-8577-s2.xlsx]

## Sheet: Blad1
Appendix 2: Data extraction and coding sheet
Citation details (authors/date, title, journal, volume, issue, pages)	Country	Context (primary care etc)	Participants (details e.g. age/sex and number)	What activities/core components of the intervention are reported	What components of the intervention are truly collaborative?	What in the intervention will strengthen the roles of partners in the collaboration?	What is done in the intervention that improves and maintains the relationship between providers, patients and next-of-kin?	What in the intervention focuses on individuals?	Which stakeholders (patients, next-of-kin and caregivers/formal role (social worker) or others are included in the interventions?	How was/were the intervention/interventions delivered?	Duration of intervention	Time of follow-up	What outcomes measures/evaluation focus have been reported ?	What were the achieved outcomes/results?	Main method	Other issues/information	https://miro.com/app/board/o9J_lCNkE9k=/
Dröes et al 2019, Utilization, effect, and benefit of the individualized Meeting Centers Support Program for people with dementia and caregivers. Clinical Interventions of Aging	Nederländerna	The study took place in 29 Meeting Centers (16 experi mental, 13 control) for people with dementia and their informal caregiversHowever, 8 centers (4 exp, 4 control) dropped out before data collection started (6 in the first year of the study and 2 in the second year of the study) because of organizational rea sons, and 1 center dropped out after data collection started due to financial reasons. …	Dementia	MCSP och IMCSP inkluderat tre interventioner individualized Meeting Centers Support Program (iMCSP) consisting of 3 interventions: DemenTalent (people with dementia work as volunteers in a society based on their talents), Dementelcoach (telephone coaching), and STAR e-Learning for caregivers, is a course to increase knowledge and skills to provide person with dementia person-oriented care, to dea…				2) Informal caregivers using Dementelcoach received tailored telephone coaching sessions (max. 10). 3) Informal caregivers who registered for the STAR e Learning course received information on how to provide person-centered care to people with dementia and how to take good care of themselves as caregivers by means of 8 training modules 1) Participants of DemenTalent were deployed, based on their …	Informal caregiver, person with dementia, caregivers	E-learning modules and telephone coaching,		6 month and? Two years?	For caregivers no significant group x time effects of Dementelcoach/STAR versus regular MCSP were found regarding experienced burden by neuropsychiatric symptoms, sense of competence, quality of life and happiness, nor regarding quality of life and happiness DemenTalent had a moderate positive effect on neuropsychiatric symptoms DemenTalent proved to decrease the severity of neuropsy chiatric sym…	iMCSP can be effectively applied as alternative or additional support via regular Meeting Centers for people with dementia and caregivers who prefer individualized activities/ support. DemenTalent decreased the severity of neuropsychiatric symptoms of people with dementia and emotional burden of caregivers. All iMCSP interventions tended to result in caregivers being happier compared to those rec…	An explorative randomized controlled trial with pre/post measurements (M0-M6) and two groups (iMCSP and regular MCSP)
Orosulic-Jeras, Dementia 2019, Vol. 18(1) 360–379The SHARE program for dementia: Implementation of an early-stage dyadic care-planning intervention			40 early stage dementia care dyads	The seven-session SHARE protocol proactively encourages care dyads to ‘‘work together’’ to discuss care value and preferences, address sensitive topics through education, strengthen communication skills, and ultimately develop a plan of care that can be adjusted as needed throughout the care trajectory.	step-by-step method for assisting care dyads in discussions that will ultimately lead to a plan of care for the future. The SHARE Program is based on the premise that a strong, open, and trusting relationship within a care dyad is the foundation for ensuring the goals of the program are achieved.	Through working together with a SHARE Counselor, the care dyad begins to identify other sources of support, such as family and friends and service providers, in order to build a more balanced and realistic plan of care for the future. PWD active role in discussing values and preferences for the future. CG’s perceptions of those care values and preferences. PWD’s care values and preferences are do…	PWDs a voice in planning their own care. Simultaneously, allowing CGs an opportunity to hear, acknowledge, and validate PWDs’ voices gives them a starting point from which to frame discussions on decision making. enhancing the care dyad’s communication skills, increasing their knowledge about dementia and available services in the community, and ultimately developing a mutually agreed-upon future…	Next, care partners complete the Preferences for Care Tasks Scale. The CVS enables the PWD to rank five core care values: Independence, Who Helps Out, Activities with Family and Friends, Not Being a Burden, and Safety. the PWDs’ preferences for whom they would choose to help with 19 different care tasks in the future. Again, the CGs’ perceptions of whom they think their care partner would choose …	Caregiver, patient and councelling provider	Each SHARE session is structured similarly, starting with the dyad together to review the goals of the session (opening phase). Sessions with CVS and PWD and CVS CGs and joint with all three.	6.4 sessions on average. Dyads spent an average of 82 minutes (SD ¼ 12.75) in each session, and an average total of 9.44 hours		Baseline SHARE begins with both care partners completing the Care Values Scale and post intervention follow-up (CVS), and post intervention follow-up	Results indicate that SHARE Counselors successfully built sufficient rapport with care partners, as evidenced by 100% of CGs and 97% of PWD’s stating they felt understood by and were comfortable having discussions with their SHARE Counselor. Almost all CGs and PWDs (97%) felt there was enough time to discuss the topics they were interested in. Similarly, with respect to establishing buy-in to the…	Scales Questions representing decision making and care planning were asked. items related to communicatio	SHARE (Support, Health, Activities, Resources, and Education), a counseling-based care-planning intervention for persons living with early-stage dementia and their family caregivers (CGs). T
Faarup et al, 2018 Do family health conversations impact patients with glioblastoma multiforme and their family members? Journal of clinical nursing	Danmark	University Hospital	patients with glioblastoma multiforme and their family members. Patients, who were >18 years of age, undergoing treatment for glioblastoma multiforme were included in the study	To assess the impact of family health conversations (FamHC) as a supplement to conventional care on health‐related quality of life (HRQoL), family functioning (FFSS) and family hardiness or resilience (FHI) Focus is on circularity and multi‐ plicity, which requires acceptance of a multiverse of opinions, beliefs and actions.	The conversations are performed in a nonhierarchal and nonjudgmental interactive relationship between the nurses and the families, acknowledging the family's unique per‐ spective where the family is the expert, Each family was offered three conversations over a period of ten weeks.	The purpose of the second and third conversation was to further illuminate family members’ beliefs about the illness and to strengthen facilitating. beliefs and to modify constraining beliefs, besides reflection of the process of change that had occurred during the conversations were clarified	During the first conversation, the nurse together with the family drew a genogram, visualising the members of the family, external networks and how the par‐ticipants were related. he information gathered was applied in the conversations that followed. Each family member was invited to tell their illness narrative, how they experienced the family's situation and which issues and problems they cons…		Patient, family members, nurse	Physical meetings	4 and 14 weeks postopera‐ tivelyFor the present study, the conversations were carried out in the period immediately after outcomes measurements at four weeks and prior to the 14 weeks outcomes measurements by two project nurses who had completed an intensive educational and practical training programme.	4 - 14 weeks	WHOQOL‐BREF, FFSS and FHI.	:The study does not reveal significant effects of FamHC (all p‐values larger than 0.05) as measured by the three instruments WHOQOL‐BREF, FFSS and FHI. Conclusions: The present study was not able to show significant effects of FamHC. However, it cannot be left out that the intervention might be helpful and supportive at a later state of the illness trajectory	A quasi‐experimental pre‐ and post‐test design adhering to the STROBE (Strengthening the reporting of observational studies in epidemiology) guidelines for case–control studies. Patients and family members were included consecutively in the pretest period from November 2013–December 2014 for the control group (of‐ fered traditional care only)
Boessen et al 2017 An Online Platform to Support the Network of Caregivers of People with Dementia	Nederländerna	Community care	Seven family and thirty_x0002_two professional caregivers involved with four PWD participated	We tested the usability and perceived value of an online platform that aims to support the communication and collaboration between family and professional caregivers of PWD		d clarity on the roles and responsibilities of everyone involved with the PWD. Family caregivers specifically stated the need for good information regarding dementia and contact with fellow family caregivers, an online platform was developed to support collaboration and communication between family and professional caregivers of PWD.the integrated platform consisted of standard Cubes (e.g., “Cont…		Se anhörigas behov av information och kontakt med vården	Anhöriga och vården	n online platform that aims to support the communication and collaboration between family and professional caregivers of PWDhis product is an easy-to-use platform with individually tailored Cubes	during a 10-week period,	Furthermore, after 4 and 10 weeks, family caregivers were interviewed for approximately 1 h.. Professional caregivers were interviewed after 10 weeks.	The usability of the platform was measured by the Post-Study System Usability Questionnaire (PSSUQ) at the end of the test period. The PSSUQ is a validated, 19-item questionnaire that measures perceived user satisfaction with products or systems	. They felt better informed and prepared regarding the situation of the PWD and felt supported by the more direct lines of communication within the network. Also, a broadening and deepening of the relationship between family and professional caregivers was experienced. Although connecting care organizations’ record systems with the platform and an active contribution of all care professionals inv…	A mixed methods design was used for this pilot study, including semistructured interviews, a postal questionnaire, and monitoring of log data.
Kellet et al 2010 Life stories and biography: a means of connecting family and staff to people with dementia		Residental care	The FBW involved seven family carers (two adult children, five spouse) and their relatives in care (one mother, one father, five husbands), seven care staff (two nurses, five therapists) and one researcher.	Family Biography Workshop (FBW) designed to support family and staff to co-construct the history of the person with dementia in residential care. designed to help them build a biography of the life of the person with dementia. Family caregivers in between workshop sessions would relay the content of shared conversations and show their relatives the developing biography. Staff too reported how the…	Staff commented on how the FBW experience had enabled them to feel as though they were a part of the family of the person with dementia.Knowledge of the biography also assisted staff to manage difficult care situations. People with dementia ben efited from being more socially stimulated as staffs’ confi dence to initiate and engage using knowledge of family biography developed.	Working together provided staff and family caregiv ers with the opportunity to spend focused time on sharing ‘local knowledge’ (Harvath et al. 1994) about their relative in his or her family and intergenerational context, complete with personal characteristics, life accomplishments and the meaning attributed to events and achievements throughout life. Provided with the supported opportunity to re…	Revival of these memories provided renewed strength for family caregivers as they regained a rich sense of meaning and accomplishments of their relatives’ lives. This strength enabled them to cope with the impact of the dementing illness in a more positive way. For some, a personal benefit was realised as they gained insight into their experience of the grieving process		Inolved families and staff and patient		six weekly two-hour sessions, designed to help them build a biography of the person with dementia.	Following the completion of the FBW, two focus groups were conducted in 2008 with all the participants who had been involved in the workshop sessions	Qualitative using focus groups	or family caregivers, reviving memories of their relatives as ‘whole’ persons enabled some to ‘stand outside’ and see beyond the disease-saturated context. For staff, ‘opening possibilities’ of ‘seeing’ the resident within the family context empowered them to engage in genuine participatory practices. Residents benefited from being connected as staffs’ ‘know how’ in initiating and engaging develo…	A qualitative descriptive approach was used to assess the influence of participation in the FBW and the impact of developing biographical knowledge on family–staff caregiver attitudes, perceptions of roles, conflict and the subsequent management of stress using participatory care practices.
A´Campo et al 2008 he benefits of a standardized patient education program for patients with Parkinson’s disease and their caregivers	Nederländerna	Outpatient neurological department	46 caregivers, Sixty-four PD patients	The Patient Education Program Parkinson (PEPP) is a standardized psychosocial intervention aiming at improving the health-related quality of life (Hr-Qol) of patients with Parkinson’s disease (PD) and caregivers. A significant effect for the caregivers on psychosocial problems and need for help was found and a trend for significance for patients’ quality of life. Patients’ and caregivers’ mood im…		Much focus on self care and managethe situation, ask for help maintain social support ask for help , exploring pleasant activities, altenativ ways of thiniking,	8 sessions with activities and homework to perform inbetween Information Self-monitoring Stress Management Management of anxiety and depression (patients)/Caregiver’s challenge Social competence Social support Evaluation				The intervention consisted of eight weekly sessions of 90-minute duration.	Assessments were performed on psychosocial problems (BELA-P/A-k), Hr-Qol (PDQ-39/EQ-5D) and depression (SDS) at baseline and one week after the end of the PEPP. . Participants rated their mood on a visual analogue scale before and after each session	health-related quality of life (Hr-Qol) of the patients was assessed by the Dutch version of the Parkinson’s Disease Questionnaire (PDQ-39) The PDQ_x0002_39 contains 39 items that cover 8 dimensions (mobility, activities in daily life, emotional wellbeing, stigma, social support, cognitions, communication, and physical complaints). In the caregivers, Hr-Qol was assessed by the Dutch version of th…	A significant effect for the caregivers on psychosocial problems and need for help was found and a trend for significance for patients’ quality of life. Patients’ and caregivers’ mood improved significantly after each session. This study provides indications that PD patients and caregivers benefit from the PEPP	A randomized controlled trial was performed to assess its effectiveness.
Sau-Fung Yu et al 2019 The effects of a dyadic strength-based empowerment program on the health outcomes of people with mild cognitive impairment and their family caregivers: a randomized controlled trial. Clinical Interventions in Aging	Hong Kong Kina	he participants were recruited from an elderly community center in Hong Kong.	103 mild cognitive impairment MCI patient-care_x0002_giver dyads	The D-StEP-MCI is underpinned by the Roy Adaptation Model22 and the Zimmer’s Theory of Psychological Empowerment. 23 Based on the Roy Adaptation Model, PwMCI is regarded as an adaptive system who need to adapt to the challenges brought by MCI. This requires increasing their coping capacities to optimize their adap_x0002_tion in the physical, self-concept, interdependence and role function domains…		Phase 2 four topics including: 1) managing memory loss, 2) staying active: gauge the capability, 3) communication passport, and 4) handling emotional and behavioral problems. hase 3: telephone follow-up (9th–14th week) Upon the completion of the six empowerment sessions, three bi-weekly telephone calls were made to the PwMCI and family caregivers to monitor the level of goal attain ment. They wer…	Phase 1 It was a 90-min dyadic session to assess five core areas of strengths including: 1) the life profile and preference of the dyads (such as vocational history, hobbies, normal daily rou tines, and preferences, dreams, etc.), 2) the level of functional performance of the PwMCI, 3) the effective and challenging caregiving situations and the handling strategies, 4) environ mental and social ca…	By integrating the strength-based and empowerment approach, the 14-week D-StEP-MCI focused at: a) motivat_x0002_ing active participation of the care dyads, b) identifying their individual and collective strengths in coping with the cogni_x0002_tive decline, c) building upon effective self-care or caregiv_x0002_ing situations as reported by the care dyads, and d) facilitating the care dyads to acq…	patients next of kin and interventionist with a Bachelor degree in geron tological care.	The D-StEP-MCI program consisted of group-based session to the PwMCI, home-based dyadic sessions, and telephone follow-up, with the activities supported the care dyads to navigate their own strengths and resources for integration, together with the trained skills, to optimize role and social engagement in everyday life. hase 1: working out strength-based biographies for the care dyads (1st–2nd we…	a 14-week dyadic strength-based empowerment program (D-StEP-MCI, n=52) or usual care (n=51)	Dyadic health outcomes in terms of subjective and objective cognitive function, and neuro-psychiatric symptoms of PwMCI, stress in symptom management of their family caregivers, and depression of the dyads were evaluated at baseline, after the D-StEP-MCI and at 3 months thereafter.	The Mini-Mental State Examination (Cantonese version; MMSE) was used to assess the cognitive function. It covers five crucial cognitive functions including registration, atten_x0002_tion and calculation, recall, language, ability to follow a simple command, and orientation. The 24-item Memory Inventory for Chinese (MIC) was used to assess the subjective memory of the PwMCI. It consists of 24 item…	By using general estimating equation, the D-StEP-MCI significantly improved the cognitive function, subjective memory, and mood status of the PwMCI, and the positive changes were maintained at the 3-month endpoints. It also has significantly positive effects on caregivers’ stress in symptom management and level of depression The results are very encouraging as the D-StEP-MCI not only improved the…	This was a randomized controlled trial (RCT) with repeated post-test data collection
Laakonen et al 2016 Effects of Self-Management Groups for People with Dementia and Their Spouses—Randomized Controlled Trial	Finland	Memory clinics	PwD (N = 136) and their spouses (N = 136). Participants were recruited from memory clinics in the Helsinki metropolitan area and from geriatricians’ and neurologists’ consultation offices.	To investigate the effect of self-manage_x0002_ment group rehabilitation for persons with dementia (PwD) and their spouses on their health-related quality of life (HRQoL), the cognition of the PwD, and the costs of health and social services.			The intervention was based on a psychosocial group rehabilitation model that was originally developed for lonely older people33 and on self-management supporting principles12,17 in which self-management capabilities such as problem-solving skills, self-efficacy, and mastery are built gradually during the intervention	The program involved participants sharing ideas to solve their everyday problems.	Patients, next of kin, health care professional	Two trained professionals facilitated each group. Detailed training for group facilitators included 5 days of seminars, writing diaries on each group meeting, and con tinuous supervision of their work		This study was a randomized controlled trial with 9 months of follow-up for measurements and 24 months of follow-up for use and costs of health and social services. Pairs comprising PwD and their spouses were randomly allocated to self-management group rehabilitation for eight weekly sessions or usual care. In the intervention, PwD and their spouses participated in separate objective oriented gro…	The primary outcome measures were the HRQoL of PwD (measured using a generic, compre hensive (15-dimensional), self-administered instrument (15D)) and spouses (measured using the RAND-36) and the spousal Sense of Competence Questionnaire (SCQ). Secondary outcome measures were PwD cognition (Verbal Fluency (VF), Clock Drawing Test (CDT)) and costs of health and social services during 24 months. No…	This group-based psychosocial intervention focusing on promotion of self-management skills for PwD and their spouses demonstrated beneficial effects on the HRQoL of spouses and the cognition of PwD. These effects were achieved without extra costs over 24 months of follow-up.	RCT Couples were randomized to usual care or eight-session self-management groups for PwD and concurrently for their spouses. Sessions aim to enhance self-efficacy and problem-solving skills and to provide peer support.
Reblin et al 2018 OUTCOMES OF AN ELECTRONIC SOCIAL NETWORK INTERVENTION WITH NEURO-ONCOLOGY PATIENT FAMILY CAREGIVERS J Neurooncol. 2018 September ; 139(3): 643–649.	USA	Participants were recruited from a neuro-oncology clinic at an NCI-designated comprehensive cancer center from May to August 2017.	Forty caregivers				Stärker informal caregiver genom web baserat stöd	Support Network Assessment Program (eSNAP) which aims to automate the capture and visualization of social support, an important target for overall FCG Informal family caregivers (FCG) support. eSNAP is a web-based application; participants are able to engage in the tool via a webpage, which is available on a variety of operating systems and can be used on a variety of machines (tablet, PC/Mac com…	Informal caregivers	web based application		Participants were followed for six weeks with questionnaires to assess demographics, caregiver burden, anxiety, depression, and social support. Questionnaires given at baseline (T1) and then 3-weeks (T2), and 6-weeks (T3) post baseline questionnaire.	Caregiver burden was measured using the 12-item Zarit Caregiving Burden Scale Distress was assessed using the 14-item Hospital Anxiety and Depression Scale (HADS) [32]. Each item on the questionnaire is scored from 0–3 (no to high anxiety) We assessed whether intervention participants had reviewed their eSNAP visualization at T2 and T3 by simply asking if they had referred to the eSNAP printout i…	FCGs reported high caregiver burden and distress at baseline, with burden remaining stable over the course of the study. The intervention group was significantly less depressed, but anxiety remained stable across groups. ver the course of the 6-week study period, we found perceived social support and caregiver burden and anxiety stayed consistently high. Depression also maintained a consistently …	Forty FCGs were enrolled into a longitudinal, two-group randomized design to compare the eSNAP intervention in caregivers of patients with primary/secondary brain tumors against controls who did not receive the intervention
Judge et al 2013 Improved Strain and Psychosocial Outcomes for Caregivers of Individuals with Dementia: Findings from Project ANSWERS The Gerontologist Vol. 53, No. 2, 280–292	USA	Participants were recruited over a 14-month period from 16 local social service agencies in Northeast Ohio.	caregivers and indirect patients with dementia	ANSWERS trained both care partners on a core set of skills for man aging and coping with the symptoms of dementia. Key aspects of using a strength-based approach included: facilitating participation from both care partners in the intervention process; focus ing on identifying CG’s and IWD’s individual and collective strengths as care partners; and build ing upon what was currently working for		ANSWER ( Acquiring new skills while enhancing remaining strengths Give tools to the caregiver to learn about dementia, recognized how they feel, and better communication with patient Ökad kunskap om dementia och egen awareness hos anhöriga					90 min curriculum guided sessions between specialist and family caregiver	14.56 weeks	Improved caregiver emotianal health, knowledge about dementia and increased trust in caregiver's ability to deal with dementia	Mindre depressioner och stress hos caregiver	Strength based approach dials ( family/patient with dementia), stress process model guides the intervention, randomised control arm or interventions arm.
Dionne-OdomJOURNAL OF PALLIATIVE MEDICINE Volume 24, Number 3, 2021Implementing a Clinic-Based Telehealth Support Service (FamilyStrong) for Family Caregivers of Individuals with Grade IV Brain Tumors		Oncology clinic Grade IV Brain Tumors	53 family caregivers	nurse-led clinic-based telehealth support service (Family_x0002_Strong) for family caregivers of patients with recently diagnosed grade IV brain tumors		Caregivers provided support 6.7 days/week for 11.2 hours/day. The palliative care nurse performed 235 distress screenings and provided support that included 68 documented instances of emotional, problem-solving, and educational support, 41 nurse-facilitated com munications with the neuro-oncology team about patient issues, and 24 referrals to UAB and community services (e.g., counseling).		distress screening either in person or by telephone on an ap proximately monthly basis. FamilyStrong distress screening uses a caregiver distress thermometer (Fig. 1) adapted from the National Comprehensive Cancer Network (NCCN) Patient Distress Thermometer The FamilyStrong service is based conceptually on care giver assessment domains recommended by the FaCaregiver Alliance,12 guidelines for psy…	Next of kin and formal caregiver (palliative-nurse	Caregivers provided support 6.7 days/week for 11.2 hours/day. The palliative care nurse performed 235 distress screenings and provided support 68 documented instances of emotional, problem-solving, and educational support, 41 nurse-facilitated com munications with the neuro-oncology team about patient issues, and 24 referrals to UAB and community services (e.g., counseling).	August 2018 to December 2019,		In addition to distress screening,the FamilyStrong nurse also performs a comprehensive assessment at enrollment and every three months. The assessment includes: a short depression and anxiety screen (the Patient Health Questionnaire-2 and Gen eral Anxiety Disorder-2), caregiver resource use questions (e.g., assistance with shopping, cooking, transportation; time off work; out-of-pocket costs), ca…		This is a retrospective evaluation of operational outcomes from initial implementation of the FamilyStrong Service, developed in partnership with Caregiver and Bereavement Support Services at the University of Alabama at Birmingham (UAB) and the UAB Center for Palliative and Supportive Care.
Aasmul et al 2018 Description of an advance care planning intervention in nursing homes: outcomes of the process evaluation BMC Geriatrics (2018) 18:26 Fokus på implementeringens outcom inte effekterna av interventionen.	Norway	Nursing home eight Norwegian municipalities from three counties, Patients who were 65 years or older and had a minimum stay of two weeks before assessment were eli gible participant.C15	The ACP intervention was conducted in 36 NH units (n = 297); 105 healthcare providers participated at the education seminar prior to the study, and 3–4 employees from each unit participated in the midway seminar. (n = 183) patients The included patients (n = 297) had a mean age of 86.5 (SD = 7.7) years, 73% (n = 216) were females. As shown in Table 4 the mean MMSE score was 10.4 (SD = 7.6) and 14…	Advance Care Planning (ACP) is the repeated communication and decision-making process between the patient, family, and healthcare professionals. :Monthly communication with the family was the most frequently conducted communication. The COSMOS acronym refers to the trial compo nents: COmmunication (in the form of Advance Care Planning), Systematic assessment and treatment of pain, Medication revi…	The content was guided by the aim of achieving rapport and trust be tween NH staff, patient and families, to allow a neces sary clarification of the patient’s values and needs, and to achieve quality of life and quality of dying An important principle provided in the education was to include both patient and family in the shared con versations with the healthcare providers, even if the patient ha…	The ACP content in_x0002_cluded an open and clear communication about the pa_x0002_tient’s medical conditions, treatment choices, possible disease trajectories, and potential future medical deci_x0002_sions The intervention stressed that it was beneficial to create space for patients and families to discuss these issues as early as possible, instead of post poning them until a crisis required dec…	seven questions to cover important themes to be intro_x0002_duced in the conversation (Table 2). , these questions were created with family members in mind. It focused on the importance of achieving knowledge and to bring out the patient and the families’ preferences not only for specific types of treatment but also for a focus on life values	We de_x0002_signed the ACP intervention so that most patients, in_x0002_cluding those with dementia, would benefit from being included in ACP discussions		a meeting with the physician and primary nurse was offered within 2–3 weeks after admission and subsequently repeated quarterly, (ii) telephone contact was maintained with the family on a monthly basis (could be replaced by talks at the unit). Meetings and calls should be conducted when the patient had good periods, and if the patient could only participate in parts of the meetings, the conver sa…	August 2014 to December 2015.	Researchers were in contact with the NH units during the intervention period by means of regular telephone contact every second week to support the implementa tion (Fig. 1, step 5). In addition, there was a telephone/ email hotline (Monday to Friday 08:00–16:00) he acceptance of the ACP intervention was assessed by investigating whether participants attended the edu cation programme, midway semin…	The patients’ cognitive status was assessed by re searchers using the Mini Mental State Examination (MMSE)	The content of ACP was considered relevant for the daily work in the unit, and the education seminars and material were often experienced as spot-on for practical use. Monthly communication with the family was the most frequently conducted communication from the pa tient log, and the predefined criteria for successfully im plemented ACP were largely achieved. Nursing home routines and engagement …	cluster randomized controlled trial (COSMOS)
Thakur et al A nurse-led intervention for educating and supporting patients and their caregivers. JUNE 2019, VOL. 23, NO. 3 CLINICAL JOURNAL OF ONCOLOGY NURSING	Indien	he study was conducted in the neurosurgery ward and out patient department of the Postgraduate Institute of Medical Education and Research in Chandigarh	Eighty adult postoperative patients with intracranial tumors who were conscious at the time of discharge were enrolled in the study along with their family caregiver. Forty patient–caregiver dyads were randomly allocated to the control or experimental group using a computer-generated randomization table	The brief nurse-led intervention was provided by a nurse researcher in the form of individual counseling and provision of a pamphlet to patients and caregivers of the experimental group at the time of discharge. The nurse researcher delivered the intervention in the form of individual counseling to the patient and caregiver and combined counseling to the patient–caregiver dyad. The brief nurse-le…		The intervention protocol included assessment of behavioral symptoms of patients and distress of caregivers, brief nurse-led counseling based on the symptoms and distress, and provision of a pamphlet that contained information on how to address the behavioral symptoms of patients and distress of caregivers during home care.			Patient, nurse, next of kin			The Neuropsychiatric Inventory– Questionnaire (NPI-Q) was used to assess the behavioral symptoms of patients and caregiver distress that resulted from each behavioral change of the patients. The NPI-Q was given at discharge and at a one-month follow-up. Behavioral symptoms of patients and distress of caregivers were assessed with the NPI-Q at a one-month follow-up during their outpatient visit.	Neuropsychiatric Inventory– Questionnaire (NPI-Q)	tudy results confirm that postoperative education about behav ioral symptoms before discharge can help patients and caregivers cope when patients become uncooperative or have difficulty with activities of daily living. atients with intracranial tumors who received the brief nurse led intervention experienced fewer and less severe behavioral symptoms. Similarly, caregivers who received the brief n…	A randomized controlled trial was conducted to assess the effec tiveness of a brief nurse-led intervention on behavioral symptoms in postoperative patients with intracranial tumors and distress in their caregivers.
Charlesworth, et al Neurol Neurosurg Psychiatry 2016;87:1218–1228.Peer support and reminiscence therapy for people with dementia and their family carers: a factorial pragmatic randomised trial	England	The trial ran in Community settings in England.The trial ran in community settings in London, Berkshire, Norfolk and Northamptonshire	People with dementia and their family carers were the participants. Participants were adult (18 years and over) family carers and their relative with dementia (as defined by DSM-IV criteria) living at home in the community. Fokus caregiver perspective	The objective of this study was to evaluate peer support and reminiscence therapy, separately and together, in comparison with usual care for people with dementia and their family carers Treatment as usual (TAU) plus one of the following: one-to-one peer support to family carers from experienced carers (Carer Supporter Programme; CSP), group reminiscence therapy (Remembering Yesterday, Caring Tod…				he RYCT intervention followed Schweitzer and Bruce’s 9 programme. Twelve weekly sessions took place in community venues, each lasting 2 hours, covered themes across the lifespan, using multisensory triggers and activities, such as group discus sions, small group activity, handling objects, acting or improvisa tion, and singing. During four sessions, the family carers met separately from the main …		For CSP, volunteer carer supporters (CSs) were recruited locally by CS Coordinators and attended a mandatory ‘Being a Carer Supporter’ orientation and awareness course before being matched with a family carer participant. The target ‘dose’ was 12 weekly meetings of 1 hour, followed by fortnightly meetings for the next 5 months, 22 hours in total. Meetings took place in the carer’s own home, or a …	7 months		Primary outcomes included health-related quality of life (SF-12) for carers and quality of life (QoL-AD) for people with dementia; secondary outcomes included quality of relationship for carers and people with dementia; both were collected by blinded assessors at baseline, 5 and 12 months (primary end point) hese included the EQ-5D, HADS and QCPR, as for family carers. Family carers rated the fun…	Of 291 pairs recruited, we randomised 145 (50%) to CSP (71% uptake) and 194 (67%) to RYCT (61% uptake). CSP and RYCT, separately or together, were not effective in improving primary outcomes or most secondary outcomes. However, carers reported better relationships with the people with dementia (difference 1.11, 95% CI 0.00 to 2.21, p=0.05). There is no evidence from the trial that either peer sup…	Factorial pragmatic randomised trial, analysed by treatment allocated, was used for this study.
Mavandadi et al 2017A randomized pilot trial of a telephone-based collaborative care management program for caregivers of individuals with dementia. Psychological Services, 14(1), 102–111	USA Philadelphia, Pennsylvania)	veterans with dementia receiv ing care at the CPL Michael J. Crescenz VA Medical Center (CMJCVAMC; located in Philadelphia, Pennsylvania) and affili ated community outpatient clinics	CGs (n = 75) of older veterans with dementia receiving care from Veterans Affairs (VA)			intervention are care managers who work with CGs to help them better manage patients’ disease symptoms as well as their own personal affect and well-being The second major component of the dementia CM intervention was the TEP (Wray & Toseland, 2005). For this pilot study, the program was modified for use with individual CGs and was formatted so that CGs could select from a menu of up to seven mod…		Rel CG - nurse The intervention involved two main com ponents. The first component, individualized dementia CM (which is typically delivered by either nurse or social-work-trained clini cians), included regular and extended contact between the CG, care manager, and when appropriate, the veteran’s PCP. For this pilot study, the care manager was a nurse with experience in geriatrics and the treatme…	Caregiver, nurse	a collaborative dementia care management program that provides assessment, psychosocial support and education, and connection to community resources via telephone	between February 2011 and January 2014 (	Assessments for this study were conducted at baseline and 3- and 6-month follow-ups	Patient-focused measures. The Katz Basic Activities of Daily Living (ADL; range 0 – 6) and Lawton-Brody Instrumen tal Activities of Daily Living (IADL; range 0 – 8) scales as sessed the patient’s current physical functioning and ability to perform routine daily tasks The 24-item Revised Mem ory and Behavior Problems Checklist (RMBPC; range 0 –24) assessed the frequency with which the patient was …	Adjusted, intention-to-treat longitudinal models suggest that CGs receiving care management reported significantly greater reductions in distress due to patients’ dementia-related (p = .05) and neuropsychiatric (p = .01) symptoms compared with CGs in UC. Additionally, CGs in the intervention reported significantly larger improvements in their ability to cope (p = .03) and caregiving mastery (p = …	This article reports findings from a longitudinal, randomized pilot trial of the intervention versus usual care (UC) among CGs of veterans with dementia. The purpose of the pilot trial was to examine the extent to which, relative to UC, the intervention was associated with changes in CG and patient outcomes over time
Gaugler et al 2015	USA Minnesota		One-hundred twenty-three participants were initially enrolled who met the inclusion criteria, and 41 of these family caregivers completed the pre-/posttest evaluation of CARES for Families. Caregivers were recruited from a number of sources, including the Alzheimer’s Association’s Trial Match service, the Minnesota–North Dakota Alzheimer’s Association regional office, and community outreach to or…	The current study sought to determine whether an online, psychoeducational intervention for dementia family caregivers, CARES® Dementia Care for Families™ (CARES for Families), improved and enhanced dementia caregivers’ knowledge of person-centered care approaches	CARES( R) Dementia Care for Families TM: Effects of Online, Psychoeducational Training on Knowledge of Person-Centered Care and Satisfaction Included three 1-hour modules covering the following topics: (a) Understanding Memory Loss (defines and explores the causes of ADRD, defines cognitive decline related to dementia, and explores the implications for performance of activities of daily living; s…	The CARES for Families program included extensive video footage. Actual family caregivers, professionals, national experts, and individuals with ADRD (i.e., no actors) were used in all video segments with no scripting. Videos comprise care vignettes, such as family members helping an individual with ADRD address mobility issues, family members describing difficulties in their lives and successful…	Supports providders to understand och handle next-of-kin			The CARES for Families program included extensive video footage. Actual family caregivers, professionals, national experts, and individuals with ADRD (i.e., no actors) were used in all video segments with no scripting. Videos comprise care vignettes, such as family members helping an individual with ADRD address mobility issues, family members describing difficulties in their lives and successful…		—A 20-item, multiple-choice and true/false measure was developed to test family caregivers’ knowledge before and after use of CARES for Families. Satisfaction Items—Thirteen Likert scale items were administered at posttest that examined various aspects of satisfaction with CARES for Families Open-Ended Items—Questionnaires included four open-ended items that further explored the benefits and chal…		Almost all caregivers indicated that CARES for Families was interactive, engaging, and easy to understand. Following use of the online modules, family caregivers indicated greater confidence and mastery in their caregiving skills and communication, and were almost universal in their recommendations of the program to other family caregivers or professionals. CARES for Families appeared to stimulat…
Novelli et al 2018 Effects of the Tailored Activity Program in Brazil (TAP-BR) for Persons With Dementia. Alzheimer Dis Assoc Disord Volume 32, Number 4, October–December 2018	Brasilien		Dementia 30 dyads, 15 of whom were randomized, using randomization in blocks of 4, to receive the treatment, referred to as the experimental group (EG), and 15 of whom were randomized to a wait-list (WL) control group (CG). The inclusion criteria for the person with dementia were as follows: 60 years of age or older, previous diagnosis of dementia according to National Institute on Aging-Alzheime…	The objectives of this study were to evaluate the effects of the Tailored Activity Program—Brazilian version (TAP-BR), on behavioral symptoms and the quality of life (QOL) in persons with dementia, as well as on their caregivers, and on caregiver burden	, it is composed of 3 treatment phases. In phase 1 (assessment), the interventionist used a set of assess ments to identify preserved capabilities (cognitive, physical and social skills, work performance, and mood), previous interests, frequency, and intensity of BPSD in the person with dementia, as well as communication techniques and daily care routines of the caregiver and the characteristics …		The TAP-BR focuses on matching activities to the cognitive and functional capabilities, previous roles, habits and interests of the person with dementia, as well as training family caregivers in their use as part of daily care		next of kin patient formak caregiver	TAP-BR involved 8 sessions delivered by occupational therapists over 4 months in the home.	4 month	Dyads were assessed at baseline (T0) and 4 months later (T1) by a research assistant blind to the group allocation	For the caregiver the primary outcome measure was the NPI Distress We used the Zarit Burden Interview29,30 to evaluate the burden in caregivers. The instrument has 22 items that reflect the respondent’s areas of concern such as health, social and personal life, financial situation, emotional well-being, and interpersonal relationships. The Quality of Life Scale (proxy report and caregivers versio…	he results provide compelling evidence that the TAP BR is an effective strategy to support dementia caregivers in other cultures (cross-validation). TAP-BR has a beneficial impact with statistical sig nificance and moderate to large effect sizes in the BPSD outcomes, including the reduction of number, frequency, intensity, and caregiver distress with BPSD after 4 months of intervention. From the …	: A 2-group randomized controlled trial with 30 dyads was conducted: the experimental group (n=15) received TAP-BR over 4 months, and a wait-list control group (n=15) received usual care. Dyads were recruited from the community of Santos City, Brazil.
Dionne-Odom et al 2020
